# Supplementary material for: Paris polyphylla Sm. Induces Reactive Oxygen Species and Caspase 3-Mediated Apoptosis in Colorectal Cancer Cells In Vitro and Potentiates the Therapeutic Significance of Fluorouracil and Cisplatin
Source: Plants (Basel). 2023 Mar 25;12(7):1446. doi: 10.3390/plants12071446 (PMC10097216; doi:10.3390/plants12071446)
Supplement: Supplementary file 1 [file plants-12-01446-s001.zip]

Archive with 1 entries (1 files):
- plants-2110719-supplementary.pdf
